# Supplementary material for: Phylogeography of Scarturus williamsi and Climate Change Impacts: Genetic Diversity and Projected Habitat Loss in Anatolia
Source: Biology (Basel). 2025 Sep 3;14(9):1184. doi: 10.3390/biology14091184 (PMC12467805; doi:10.3390/biology14091184)
Supplement: Supplementary file 1 [file biology-14-01184-s001.zip]

Archive with 1 entries (1 files):
- biology-3797778-supplementary.pdf
